# Supplementary material for: A qualitative exploration of young people’s mental health needs in rural and regional Australia: engagement, empowerment and integration
Source: BMC Psychiatry. 2023 Oct 13;23:745. doi: 10.1186/s12888-023-05209-6 (PMC10571294; doi:10.1186/s12888-023-05209-6)
Supplement: Supplementary file 3 — Additional file 3. [file 12888_2023_5209_MOESM3_ESM.zip]

Archive with 2 entries (2 files):
- Supplementary file 3a Interview guide_Baseline.pdf
- Supplementary file 3b Interview guide_Follow-up.pdf
